# Supplementary material for: In Vitro Antibacterial Susceptibility of Different Pathogens to Thirty Nano-Polyoxometalates
Source: Pharmaceuticals (Basel). 2021 Dec 27;15(1):33. doi: 10.3390/ph15010033 (PMC8777622; doi:10.3390/ph15010033)
Supplement: Supplementary file 1 [file pharmaceuticals-15-00033-s001.zip]

Archive with 3 entries (3 files):
- 2021_SUPPLEMENTARY MATERIAL_1.pdf
- 2021_SUPPLEMENTARY MATERIAL_2.pdf
- 2021_SUPPLEMENTARY MATERIAL_3.pdf
